# Supplementary material for: Enhanced Expression of TRAP1 Protects Mitochondrial Function in Motor Neurons under Conditions of Oxidative Stress
Source: Int J Mol Sci. 2022 Feb 4;23(3):1789. doi: 10.3390/ijms23031789 (PMC8836445; doi:10.3390/ijms23031789)
Supplement: Supplementary file 1 [file ijms-23-01789-s001.zip]

Archive with 1 entries (1 files):
- ijms-1568297-supplementary.pdf
